# Supplementary material for: Genome-Wide Identification of NAC Gene Family and Expression Analysis under Abiotic Stresses in Avena sativa
Source: Genes (Basel). 2023 May 29;14(6):1186. doi: 10.3390/genes14061186 (PMC10298501; doi:10.3390/genes14061186)
Supplement: Supplementary file 1 [file genes-14-01186-s001.zip]

Archive with 3 entries (3 files):
- FigureS1-S2.pdf
- Table S1.xlsx
- Table S2.xlsx
